# Supplementary material for: Preparations of Dutch emergency departments for the COVID-19 pandemic: A questionnaire-based study
Source: PLoS One. 2021 Sep 10;16(9):e0256982. doi: 10.1371/journal.pone.0256982 (PMC8432867; doi:10.1371/journal.pone.0256982)
Supplement: S1 Dataset — (XLSX) [file pone.0256982.s005.xlsx]

## Sheet: Components
ED number	1. What is the annual ED attendance?	2. Is the ED staffed by EPs?	3. How many treatment places does the ED have?	4. Have there been preparations with regards to the ED in anticipation of COVID-19 patients?	5. On what date were these preparations implemented?	6. Was the number of ED treatment places expanded, because of the COVID-19 pandemic?	If n, could you elaborate why the number of ED treatment places was not expanded:	If yes, it was expanded to … ED treatment places	7. Were arrangements made to relieve the ED?	Type of arrangements:	8. Was the flow of COVID-19 patients needing emergency care segregated from the flow of standard emergency department patients?	A. Where did the emergency care for COVID-19 patients take place?	Alternative location for COVID-19 ED care	B. Where did the emergency care for COVID-19 patients take place?	Alternative location for non-COVID-19 ED care	9. If COVID-19 care was segregated, screening for COVID-19 before ED entry was performed by:	A. Symptom-based screening list	B. Chest X-ray	C. Chest CT	10. Was ED personnel capacity increased because of the COVID-19 pandemic?	A. Additional ED nurses were deployed	B. Additional non-ED nurses were deployed	11. Were the following specialties involved in the COVID-19 care in the ED?	A. Anaesthesiology	B. Cardiology	C. Dermatology	D. Emergency medicine	E. Gastroenterology	F. Geriatrics	G. Gynaecology	H. Internal medicine	I. Neurology	J. Orthopaedics	K. Otolaryngology/ENT	L. Paediatrics	M. Plastic surgery	N. Primary care	O. Pulmonology	P. Rheumatology	Q. Surgery	R. Urology	S. Other	12. Were the following disciplines involved in the COVID-19 care in the ED?	A. Anesthetic nurses	B. Medical interns	C. Doctors’ assistants	D. Orthopedic practitioners	E. Surgery assistants	F. Physician assistants
1	35.000 - 40.000	Yes	23	Yes	43907	No	Logistic alterations		Yes	Redirection of low-acuity ED visits	Yes	Original ED only		Original ED and other location: Which was/were …	Outpatient department, Children in paediatric ward or outpatient department,		Yes			No							Yes		Yes		Yes				Yes			Yes				No		Yes				Yes
2	30.000 - 35.000	Yes	35	Yes	43906	No			No		Yes	Original ED only		Original ED only			Yes			No				Yes			Yes				Yes							Yes				No		Yes
3	25.000 - 30.000	Yes	19	Yes	43909	No	Logistic alterations		Yes	Redirection of low-acuity ED visits	Yes	Original ED only		Original ED and other location: Which was/were …	Outpatient department, Children in paediatric ward or outpatient department,		Yes			Yes	Yes						Yes				Yes							Yes				Yes
4	30.000 - 35.000	Yes	18	Yes	43888	Yes		26	Yes	Redirection of low-acuity ED visits	Yes	Original ED only		Original ED and other location: Which was/were …	Department adjacent to ED, Outpatient department,		Yes			Yes		Yes					Yes				Yes							Yes				Yes						Yes
5	25.000 - 30.000	Yes	16	Yes	43910	Yes		23	No		Yes	Original ED only		Original ED and other location: Which was/were …	Department adjacent to ED,		Yes			Yes		Yes			Yes		Yes	Yes			Yes	Yes			Yes			Yes		Yes	Yes	No					Yes
6	> 40.000	Yes	25	Yes	43894	No	Logistic alterations		Yes	Redirection of low-acuity ED visits, faster admission process	Yes	Original ED only		Original ED only			Yes			Yes							Yes				Yes							Yes				No					Yes
7	30.000 - 35.000	Yes	23	Yes	43907	Yes		27	Yes	Redirection of low-acuity ED visits	Yes	Original ED and other location: Which was/were …	Tent or decontamination unit adjacent to the ED	Original ED only			Yes			Yes		Yes		Yes			Yes				Yes							Yes				No
8	> 40.000	Yes	33	Yes	43887	Yes		50	Yes	Redirection of low-acuity ED visits	Yes	Original ED only		Original ED and other location: Which was/were …	Fast lane cardiology clinic, Outpatient department,		Yes			Yes	Yes	Yes					Yes				Yes							Yes				No		Yes				Yes
9	> 40.000	Yes	35	Yes	43892	No	Logistic alterations		Yes	Faster admission process	Yes	Original ED and other location: Which was/were …	Pulmonologists and intensivists did consultations of patients at General Practice Cooperative adjacent to ED and decided to either admit to ward or send patient home	Original ED only			Yes			No				Yes			Yes				Yes							Yes				No
10	30.000 - 35.000	Yes	20	Yes	43910	Yes		30	Yes	Redirection of low-acuity ED visits	Yes	Original ED only		Only other location: Which was/were …	Outpatient department, Children in paediatric ward or outpatient department, Thrombolysis eligible stroke patients in stroke unit,		Yes	Yes		Yes	Yes	Yes					Yes		Yes		Yes							Yes				No
11	20.000 - 25.000	Yes	17	Yes	43913	Yes		28	No		Yes	Original ED and other location: Which was/were …	COVID outpatient department	Original ED only			Yes			No				Yes	Yes		Yes				Yes							Yes		Yes		No			Yes				Yes
12	20.000 - 25.000	Yes	17	Yes	43915	No			Yes	Redirection of low-acuity ED visits	No									No							Yes	Yes			Yes	Yes	Yes		Yes			Yes		Yes	Yes	No				Yes
13	30.000 - 35.000	Yes	16	Yes	43892	Yes		24	Yes	Redirection of low-acuity ED visits	Yes	Original ED only		Only other location: Which was/were …	Fast lane cardiology clinic		Yes			Yes		Yes				Yes	Yes				Yes	Yes	Yes			Yes		Yes				Yes
14	25.000 - 30.000	Yes	24	Yes	43891	Yes		28	Yes	Redirection of low-acuity ED visits	Yes	Original ED only		Original ED and other location: Which was/were …	Fast lane cardiology clinic, Outpatient department,		Yes			Yes	Yes						Yes															No						Yes
15	20.000 - 25.000	Yes	17	Yes	43913	Yes		20	Yes		No									Yes		Yes					Yes				Yes							Yes				No			Yes				Yes
16	35.000 - 40.000	Yes	25	Yes	43905	Yes		29	Yes	Redirection of low-acuity ED visits, faster admission process	Yes	Original ED only		Original ED only			Yes			Yes	Yes						Yes		Yes		Yes	Yes						Yes				No				Yes	Yes
17	20.000 - 25.000	Yes	21	Yes	43905	No			Yes	Redirection of low-acuity ED visits, faster admission process	Yes	Original ED and other location: Which was/were …	COVID outpatient department	Original ED and other location: Which was/were …	Outpatient department,		Yes			Yes	Yes			Yes	Yes	Yes	Yes	Yes			Yes	Yes	Yes	Yes	Yes	Yes		Yes	Yes	Yes	Yes	Yes		Yes
18	20.000 - 25.000	Yes	12	Yes	43907	Yes		24	Yes	Redirection of low-acuity ED visits	Yes	Original ED only		Original ED and other location: Which was/were …	Outpatient department, Children in paediatric ward or outpatient department, Acute admission department,		Yes			Yes		Yes		Yes			Yes				Yes		Yes		Yes			Yes		Yes		No			Yes	Yes	Yes	Yes
19	> 40.000	Yes	30	Yes	43952	Yes		40	Yes		Yes	Original ED only		Original ED only			Yes			Yes	Yes						Yes				Yes											No
20	25.000 - 30.000	Yes	16	Yes	43956	Yes		17	No		Yes	Original ED only		Original ED only			Yes			Yes	Yes	Yes		Yes	Yes		Yes		Yes		Yes		Yes	Yes	Yes			Yes		Yes	Yes	No		Yes	Yes	Yes	Yes	Yes
21	25.000 - 30.000	No	15	Yes	44082	Yes		24	Yes		Yes	Only other location: Which was/were …	Fast lane cardiology clinic	Original ED only			Yes			Yes	Yes	Yes						Yes			Yes	Yes						Yes		Yes		No						Yes
22	30.000 - 35.000	No	19	Yes	43895	Yes		26	Yes	Redirection of low-acuity ED visits	Yes	Original ED and other location: Which was/were …	COVID outpatient department	Original ED and other location: Which was/were …	Outpatient department, Children in paediatric ward or outpatient department, Thrombolysis eligible stroke patients in stroke unit,		Yes		Yes	Yes	Yes	Yes		Yes	Yes			Yes	Yes	Yes	Yes	Yes	Yes	Yes	Yes			Yes		Yes	Yes	Yes			Yes				Yes
23	< 20.000	Yes	10	Yes	43892	Yes		13	Yes		Yes	Original ED only		Original ED and other location: Which was/were …	Department adjacent to ED,		Yes			Yes	Yes	Yes		Yes			Yes				Yes							Yes				No
24	25.000 - 30.000	Yes	21	Yes	43908	Yes		45	Yes	Redirection of low-acuity ED visits	Yes	Original ED only		Original ED and other location: Which was/were …	Outpatient department, Children in paediatric ward or outpatient department, Other hospital,		Yes	Yes	Yes	Yes	Yes						Yes				Yes							Yes				No			Yes	Yes		Yes	Yes
25	< 20.000	Yes	10	Yes	43906	No	Inability to expand ED treatment spaces due to isolation measures		No		Yes	Original ED only		Original ED only			Yes	Yes	Yes	Yes		Yes					Yes				Yes							Yes				No				Yes		Yes
26	< 20.000	Yes	7	Yes	43906	Yes		11	No		Yes	Original ED and other location: Which was/were …	Space in specialised facility (such as minor surgery and endoscopy unit)	Original ED only			Yes			Yes	Yes	Yes			Yes		Yes	Yes	Yes	Yes		Yes		Yes	Yes		Yes	Yes			Yes	No
27	< 20.000	Yes	23	Yes	43914	Yes		28	No		Yes	Original ED only		Original ED only			Yes			Yes		Yes					Yes		Yes		Yes							Yes				No
28	< 20.000	Yes	9	Yes	43903	Yes		17	Yes	Redirection of low-acuity ED visits	Yes	Original ED only		Only other location: Which was/were …	Outpatient department, Department adjacent to ED,		Yes			Yes		Yes				Yes	Yes		Yes	Yes		Yes	Yes	Yes	Yes					Yes		Yes		Yes				Yes
29	20.000 - 25.000	Yes	17	Yes	43899	Yes		25	Yes		Yes	Original ED and other location: Which was/were …	Pulmonologists and intensivists did consultations of patients at General Practice Cooperative adjacent to ED and decided to either admit to ward or send patient home	Original ED only			Yes			Yes		Yes					Yes				Yes							Yes				No				Yes
30	25.000 - 30.000	No	15	Yes	43918	Yes		20	No		Yes	Original ED only		Original ED only			Yes	Yes		Yes	Yes										Yes							Yes				No			Yes				Yes
31	< 20.000	Yes	8	Yes	43900	Yes		16	Yes	Redirection of low-acuity ED visits	Yes	Original ED only		Only other location: Which was/were …	Department adjacent to ED, Outpatient department,		Yes	Yes	Yes	Yes	Yes						Yes															No
32	20.000 - 25.000	No	27	Yes	43910	Yes		47	Yes		No									Yes	Yes	Yes		Yes	Yes			Yes	Yes		Yes	Yes	Yes		Yes			Yes	Yes	Yes		No			Yes	Yes			Yes
33	< 20.000	Yes	12	Yes	43902	No	Inability to expand ED treatment spaces due to isolation measures		Yes	Faster admission process	Yes	Original ED only		Original ED only			Yes			Yes	Yes						Yes					Yes								Yes		No							Yes
34	30.000 - 35.000	Yes	22	Yes	43903	Yes		27	Yes	Redirection of low-acuity ED visits	Yes	Original ED only		Original ED and other location: Which was/were …			Yes			Yes	Yes	Yes			Yes		Yes		Yes		Yes				Yes			Yes		Yes	Yes	No			Yes
35	25.000 - 30.000	Yes	22	Yes	43908	Yes		36	Yes	Redirection of low-acuity ED visits, faster admission process	Yes	Original ED only		Original ED only			Yes			Yes	Yes						Yes				Yes							Yes				No			Yes
36	< 20.000	Yes	8	Yes	43898	No	Logistic alterations		Yes	Redirection of low-acuity ED visits	Yes	Original ED and other location: Which was/were …	Fast lane cardiology clinic	Original ED and other location: Which was/were …	Outpatient department, Fast lane cardiology clinic, Other non-COVID ED location within hospital, Thrombolysis eligible stroke patients in stroke unit		Yes			Yes	Yes	Yes		Yes	Yes		Yes	Yes	Yes	Yes	Yes	Yes	Yes	Yes	Yes			Yes		Yes		Yes
37	< 20.000	Yes	5	Yes	43909	Yes		9	No		Yes	Original ED only		Original ED and other location: Which was/were …	Tent,		Yes			No							Yes				Yes							Yes				No
38	< 20.000	Yes	8	Yes	43922	Yes		11	Yes	Redirection of low-acuity ED visits	No									Yes	Yes						Yes		Yes		Yes							Yes				No			Yes	Yes	Yes		Yes
39	< 20.000	Yes	8	Yes	43906	Yes		18	Yes	Redirection of low-acuity ED visits	Yes	Original ED only		Only other location: Which was/were …	Tent, Department adjacent to ED,				Yes	Yes		Yes					Yes															No
40	< 20.000	Yes	12	Yes	43901	Yes		15	Yes	Redirection of low-acuity ED visits	Yes	Original ED and other location: Which was/were …	COVID outpatient department	Original ED only			Yes			Yes		Yes					Yes				Yes							Yes				No
41	20.000 - 25.000	Yes	17	Yes	43921	Yes		23	No		No									Yes	Yes						Yes				Yes											Yes
42	< 20.000	Yes	9	Yes	43913	Yes		17	Yes	Redirection of low-acuity ED visits	Yes	Original ED only		Original ED and other location: Which was/were …	Outpatient department, Children in paediatric ward or outpatient department, Department adjacent to ED,		Yes			Yes	Yes	Yes					Yes															No							Yes
43	20.000 - 25.000	Yes	15	Yes	43889	Yes		30	Yes	Redirection of low-acuity ED visits, faster admission process	Yes	Original ED only		Original ED and other location: Which was/were …	Outpatient department, Fast lane cardiology clinic,		Yes			Yes	Yes	Yes		Yes	Yes		Yes		Yes		Yes	Yes	Yes	Yes	Yes			Yes		Yes	Yes	No				Yes		Yes
44	25.000 - 30.000	Yes	19	Yes	43901	Yes		21	Yes	Redirection of low-acuity ED visits, faster admission process	Yes	Original ED only		Original ED and other location: Which was/were …	Outpatient department,		Yes			Yes	Yes	Yes		Yes			Yes	Yes	Yes		Yes							Yes	Yes			No			Yes	Yes			Yes
45	< 20.000	No	7	Yes	43910	No	Logistic alterations		Yes	faster admission process	Yes	Original ED and other location: Which was/were …	COVID screening department	Original ED only			Yes			Yes	Yes	Yes			Yes								Yes							Yes		Yes			Yes
46	< 20.000	No	19	Yes	43885	Yes		22	Yes	Redirection of low-acuity ED visits	Yes	Original ED only		Original ED and other location: Which was/were …	Outpatient department, Acute admission department,		Yes	Yes	Yes	Yes		Yes			Yes				Yes		Yes	Yes		Yes			Yes			Yes		Yes					Yes
47	< 20.000	Yes	8	Yes	43913	Yes		12	Yes	Redirection of low-acuity ED visits	Yes	Original ED only		Original ED and other location: Which was/were …	Department adjacent to ED, Outpatient department,		Yes			Yes	Yes			Yes	Yes		Yes		Yes		Yes	Yes			Yes			Yes		Yes		No				Yes	Yes
48	20.000 - 25.000	No	15	Yes	43911	Yes		23	Yes	Redirection of low-acuity ED visits	Yes	Original ED only		Only other location: Which was/were …	Other non-COVID ED location within hospital, Outpatient department,		Yes			Yes	Yes	Yes		Yes	Yes			Yes	Yes		Yes	Yes			Yes			Yes		Yes	Yes	No		Yes	Yes	Yes	Yes	Yes	Yes
49	20.000 - 25.000	No	11	Yes	43916	Yes		16	Yes	Redirection of low-acuity ED visits	Yes	Original ED only		Original ED and other location: Which was/were …	Outpatient department,		Yes			Yes	Yes	Yes		Yes	Yes	Yes		Yes	Yes		Yes							Yes			Yes	No			Yes	Yes
50	20.000 - 25.000	Yes	18	Yes	43904	Yes		24	Yes	Redirection of low-acuity ED visits	Yes	Original ED only		Original ED and other location: Which was/were …	Outpatient department, Children in paediatric ward or outpatient department,		Yes	Yes	Yes	Yes	Yes	Yes		Yes			Yes				Yes							Yes				No
51	< 20.000	Yes	14	Yes	43911	No	Inability to expand ED treatment spaces due to isolation measures		No		Yes	Original ED only		Original ED and other location: Which was/were …	Other non-COVID ED location within hospital,		Yes	Yes	Yes	Yes	Yes	Yes		Yes			Yes				Yes							Yes				No
52	25.000 - 30.000	Yes	17	Yes	43913	Yes		25	Yes	Redirection of low-acuity ED visits	Yes	Only other location: Which was/were …	Tent or decontamination unit adjacent to the ED	Original ED only			Yes	Yes	Yes	Yes		Yes					Yes				Yes							Yes				Yes
53	20.000 - 25.000	Yes	15	Yes	43913	Yes		20	Yes	Redirection of low-acuity ED visits	Yes	Original ED and other location: Which was/were …	Tent or decontamination unit adjacent to the ED	Original ED only			Yes	Yes	Yes	Yes		Yes					Yes				Yes							Yes				Yes
54	> 40.000	Yes	34	Yes	43909	No	Logistic alterations		Yes	Redirection of low-acuity ED visits	Yes	Original ED and other location: Which was/were …	Fast lane respiratory clinic	Original ED and other location: Which was/were …	Outpatient department,		Yes			No				Yes	Yes		Yes				Yes	Yes			Yes			Yes				Yes							Yes
55	< 20.000	Yes	10	Yes	43903	No	non-COVID-19 ED		Yes		yes	Only other location: Which was/were …	Other hospital	Original ED only						No							Yes															No
56	> 40.000	Yes	32	Yes	43906	No	Logistic alterations		Yes	Redirection of low-acuity ED visits, faster admission process	Yes	Original ED only		Original ED and other location: Which was/were …	Outpatient department,		Yes			No							Yes				Yes							Yes				Yes
57	35.000 - 40.000	Yes	18	Yes	43910	Yes		28	Yes	Redirection of low-acuity ED visits, faster admission process	Yes	Original ED and other location: Which was/were …	Tent or decontamination unit adjacent to the ED	Original ED and other location: Which was/were …	Outpatient department,		Yes		Yes	No							Yes				Yes							Yes				Yes
58	25.000 - 30.000	Yes	20	Yes	43905	No	Logistic alterations		Yes		Yes	Only other location: Which was/were …	Fast lane respiratory clinic	Original ED only			Yes			Yes		Yes		Yes	Yes		Yes	Yes	Yes		Yes	Yes	Yes	Yes	Yes	Yes	Yes	Yes		Yes	Yes	Yes
59	20.000 - 25.000	Yes	17	Yes	43905	No	non-COVID-19 ED		Yes		Yes	Only other location: Which was/were …	Other hospital	Original ED only			Yes			No				Yes	Yes		Yes	Yes	Yes		Yes	Yes	Yes	Yes	Yes	Yes	Yes	Yes		Yes	Yes	Yes				Yes
60	25.000 - 30.000	Yes	18	Yes	43913	Yes		31	Yes	Redirection of low-acuity ED visits	Yes	Original ED and other location: Which was/were …	Tent or decontamination unit adjacent to the ED	Original ED and other location: Which was/were …	Outpatient department, Children in paediatric ward or outpatient department, Other hospital,		Yes	Yes	Yes	Yes	Yes	Yes		Yes			Yes				Yes							Yes				No							Yes
61	20.000 - 25.000	Yes	14	Yes	43920	No	non-COVID-19 ED		Yes		No	Only other location: Which was/were …	Other hospital							Yes	Yes	Yes		Yes			Yes				Yes							Yes				No							Yes
62	30.000 - 35.000	Yes	16	Yes	43909	Yes		44	Yes	Redirection of low-acuity ED visits	Yes	Original ED only		Original ED and other location: Which was/were …	Outpatient department, Children in paediatric ward or outpatient department, Other non-COVID ED location within hospital,		Yes			Yes	Yes	Yes		Yes	Yes	Yes	Yes	Yes	Yes		Yes	Yes		Yes	Yes	Yes	Yes	Yes	Yes	Yes		No			Yes			Yes
63	20.000 - 25.000	Yes	10	Yes	43910	Yes		32	Yes	Redirection of low-acuity ED visits	Yes	Original ED only		Only other location: Which was/were …	Outpatient department, Children in paediatric ward or outpatient department, Other non-COVID ED location within hospital,		Yes			Yes	Yes	Yes		Yes	Yes	Yes	Yes	Yes	Yes		Yes	Yes		Yes		Yes	Yes	Yes	Yes	Yes		No			Yes			Yes
64	20.000 - 25.000	Yes	18	Yes	43899	No	Logistic alterations		Yes	Redirection of low-acuity ED visits, faster admission process	No									Yes		Yes					Yes		Yes									Yes				No		Yes
65	< 20.000	Yes	13	Yes	43899	No	non-COVID-19 ED		Yes	Redirection of low-acuity ED visits	yes	Only other location: Which was/were …	Other hospital	Original ED only						No							Yes				Yes											No
66	25.000 - 30.000	No	16	Yes	43906	Yes		25	Yes	Redirection of low-acuity ED visits	Yes	Original ED only		Original ED only			Yes			Yes		Yes		Yes				Yes	Yes		Yes	Yes	Yes		Yes			Yes		Yes		Yes		Yes					Yes
[truncated: 1 more columns]
