# Supplementary material for: Preparations of Dutch emergency departments for the COVID-19 pandemic: A questionnaire-based study
Source: PLoS One. 2021 Sep 10;16(9):e0256982. doi: 10.1371/journal.pone.0256982 (PMC8432867; doi:10.1371/journal.pone.0256982)
Supplement: S2 Dataset — (XLSX) [file pone.0256982.s006.xlsx]

## Sheet: Components
Hospital organisation number	2. Is the ED staffed by EPs?	Kolom1	A. EPs were directly involved in the assessment and treatment of COVID-19 patients	B. EPs had a coordinating role regarding COVID-19 ED care.	C. EPs were involved in triage or segregation of COVID-19 suspected patients	15. Did EPs have a formal role in the hospital’s crisis organization?	A. EPs were member of the strategic crisis team	B. EPs were member of an operational crisis team	16. Has overcrowding of the ED occurred during the first surge of COVID-19 patients?	17. Measures implemented due to COVID-19 that are intended to be maintained.
1	Yes	Yes	Yes	Yes	Yes	Yes		Yes	No
2	Yes	Yes	Yes	Yes	Yes	Yes		Yes	No
3	Yes	Yes	Yes			Yes		Yes	Yes, occasionally	Improved infection prevention, Improved interdisciplinary collaboration,
4	Yes	Yes	Yes	Yes	Yes	Yes	Yes	Yes	No	Improved throughput
5	Yes	Yes	Yes	Yes	Yes	Yes			Yes, occasionally	Permanent redirection of low-urgent patient categories, Permanent adjustments to segregate possibly contagious patient categories,
6	Yes	Yes	Yes	Yes	Yes	Yes	Yes	Yes	No	Improved interdisciplinary collaboration
7	Yes	Yes	Yes	Yes	Yes	Yes	Yes		No	Improved infection prevention
8	Yes	Yes	Yes	Yes	Yes	Yes			Yes, occasionally	Improved interdisciplinary collaboration
9	Yes	Yes	Yes	Yes	Yes	Yes	Yes		Yes, multiple times a week	Improved transmural collaboration
10	Yes	Yes	Yes	Yes		Yes	Yes	Yes	No	Improved throughput, Improved interdisciplinary collaboration,
11	Yes	Yes	Yes	Yes	Yes	Yes	Yes	Yes	Yes, occasionally
12	Yes	Yes	Yes	Yes		Yes			No	E-health/telemedicine
13	Yes	Yes	Yes	Yes	Yes	Yes	Yes		No	Permanent redirection of low-urgent patient categories
14	Yes	Yes	Yes	Yes	Yes	Yes		Yes	Yes, occasionally	Improved infection prevention, expansion of staff, Improved interdisciplinary collaboration
15	Yes	Yes	Yes	Yes	Yes	No			Yes, occasionally	expansion of staff, Dynamic ED capacity model with adjacent hospital department (i.e. acute medical unit), Permanent adjustments to segregate possibly contagious patient categories
16	Yes	Yes	Yes	Yes	Yes	Yes	Yes	Yes	Yes, occasionally
17	Yes	Yes	Yes		Yes	Yes		Yes	Yes, occasionally	Improved throughput
18	Yes	Yes	Yes	Yes	Yes	Yes	Yes	Yes	No	Permanent redirection of low-urgent patient categories
19	Yes	Yes	Yes	Yes	Yes	Yes			No	Improved infection prevention
20	Yes	Yes	Yes	Yes	Yes	Yes	Yes		Yes, occasionally
21									No	Permanent expansion of capacity, Permanent adjustments to segregate possibly contagious patient categories, Extra diagnostic modalities
22									No
23	Yes	Yes	Yes	Yes	Yes	Yes	Yes		No
24	Yes	Yes	Yes	Yes	Yes	Yes	Yes	Yes	Yes, occasionally	Permanent redirection of low-urgent patient categories, National coordination of clinical capacity,
25	Yes	Yes	Yes			No			Yes, multiple times a week
26	Yes	Yes	Yes	Yes	Yes	Yes	Yes		Yes, occasionally	Permanent adjustments to segregate possibly contagious patient categories, Improved infection prevention,
27	Yes	Yes	Yes	Yes	Yes	Yes		Yes	No
28	Yes	Yes	Yes	Yes		Yes		Yes	No	Permanent expansion of capacity, Permanent adjustments to segregate possibly contagious patient categories,
29	Yes	Yes	Yes	Yes	Yes	Yes		Yes	Yes, occasionally	Permanent adjustments to segregate possibly contagious patient categories, expansion of staff,
30									Yes, occasionally	expansion of staff
31	Yes	Yes	Yes	Yes	Yes	Yes		Yes	No
32									No	Dynamic ED capacity model with adjacent hospital department (i.e. acute medical unit)
33	Yes	Yes	Yes			Yes		Yes	No	Improved throughput
34	Yes	Yes	Yes	Yes	Yes	Yes		Yes	Yes, multiple times a week	Improved interdisciplinary collaboration
35	Yes	Yes	Yes			Yes		Yes	No	Improved throughput, Dynamic ED capacity model with adjacent hospital department (i.e. acute medical unit),
36	Yes	Yes	Yes	Yes		Yes	Yes	Yes	Yes, occasionally	Improved infection prevention
37	Yes	Yes	Yes	Yes	Yes	Yes	Yes		Yes, occasionally
38	Yes	Yes	Yes	Yes	Yes	No			No
39	Yes	Yes	Yes	Yes	Yes	Yes		Yes	Yes, multiple times a week
40	Yes	Yes	Yes			Yes			No	Improved infection prevention
41	Yes	Yes	Yes	Yes	Yes	Yes	Yes	Yes	No	Improved infection prevention
42	Yes	Yes	Yes	Yes	Yes	Yes		Yes	Yes, occasionally	Improved infection prevention
43	Yes	Yes	Yes	Yes	Yes	Yes		Yes	Yes, occasionally	Improved security (of staff and facility)
44	Yes	Yes	Yes	Yes	Yes	Yes		Yes	Yes, occasionally	Permanent redirection of low-urgent patient categories, expansion of staff,
45									Yes, occasionally
46									No	Permanent expansion of capacity
47	Yes	Yes	Yes	Yes	Yes	Yes			No	Improved infection prevention
48									No
49									Yes, occasionally	Permanent redirection of low-urgent patient categories
50	Yes	Yes	Yes	Yes	Yes	Yes	Yes	Yes	Yes, occasionally	Improved infection prevention
51	Yes	Yes	Yes	Yes	Yes	Yes	Yes	Yes	Yes, occasionally	More prominent role of emergency department
52	Yes	Yes	Yes	Yes	Yes	Yes		Yes	No	Permanent redirection of low-urgent patient categories, Improved infection prevention, Improved interdisciplinary collaboration
53	Yes	Yes	Yes	Yes	Yes	Yes			No	More prominent role of emergency department
54	Yes	Yes	Yes	Yes	Yes	Yes		Yes	No	Improved infection prevention, Improved interdisciplinary collaboration,
55	Yes	Yes	Yes	Yes	Yes	Yes		Yes	No
56	Yes	Yes	Yes	Yes	Yes	Yes		Yes	Yes, occasionally	Improved interdisciplinary collaboration
57	Yes	Yes	Yes	Yes	Yes	Yes	Yes	Yes	No	Improved infection prevention, Improved transmural collaboration,
58									Yes, occasionally	Permanent adjustments to segregate possibly contagious patient categories
